# Supplementary material for: The Role of Ferromagnetic Layer Thickness and Substrate Material in Spintronic Emitters
Source: Nanomaterials (Basel). 2023 May 23;13(11):1710. doi: 10.3390/nano13111710 (PMC10254317; doi:10.3390/nano13111710)
Supplement: Supplementary file 1 [file nanomaterials-13-01710-s001.zip]

Archive with 1 entries (1 files):
- nanomaterials-2390767-supplementary.pdf
